# Supplementary material for: Thermodynamic and Kinetic Aspects of Calcium Oxalate Crystallization and Renal Lithiasis
Source: Biomolecules. 2025 Aug 7;15(8):1141. doi: 10.3390/biom15081141 (PMC12384284; doi:10.3390/biom15081141)
Supplement: Supplementary file 1 [file biomolecules-15-01141-s001.zip]

Archive with 1 entries (1 files):
- biomolecules-3754193-supplementary.pdf
